# Supplementary material for: Textural Flow Analysis of United States Commercially Available Baby Foods: Packaging and Delivery Method Comparisons by the International Dysphagia Diet Standardization Initiative Framework
Source: Foods. 2025 May 16;14(10):1771. doi: 10.3390/foods14101771 (PMC12110830; doi:10.3390/foods14101771)
Supplement: Supplementary file 1 [file foods-14-01771-s001.zip]

Archive with 1 entries (1 files):
- foods-3571107-supplementary.pdf
